# Supplementary material for: Novel deep neural network architecture fusion to simultaneously predict short-term and long-term energy consumption
Source: PLoS One. 2025 Jan 7;20(1):e0315668. doi: 10.1371/journal.pone.0315668 (PMC11706372; doi:10.1371/journal.pone.0315668)
Supplement: S1 Code — (IPYNB) [file pone.0315668.s001.ipynb]

# %% [code]
from google.colab import drive
drive.mount('/content/drive')

# %% [markdown]
Minutely

# %% [code]
import pandas as pd
import numpy as np
from sklearn.preprocessing import MinMaxScaler
from sklearn.model_selection import train_test_split
from sklearn.metrics import mean_squared_error, mean_absolute_error
from keras.models import Sequential
from keras.layers import LSTM, Bidirectional, Conv1D, MaxPooling1D, Dense, Dropout
import matplotlib.pyplot as plt
import seaborn as sns
from sklearn.ensemble import RandomForestRegressor
from keras.callbacks import EarlyStopping

# Read the dataset
df = pd.read_csv("drive/My Drive/Colab Notebooks/household_power_consumption1.csv", sep=",", header=None)

# Extract column names from the first row
columns = df.iloc[0].tolist()

# Update column names
df.columns = columns

# Remove the first row (column names)
df = df[1:]

# Convert Date and Time columns to datetime
df["Datetime"] = pd.to_datetime(df["Date"] + " " + df["Time"], format="%y-%m-%d %H:%M:%S")

# Filter data for the desired time range (March 2018 to July 2018)
start_date = pd.Timestamp("2018-03-01")
end_date = pd.Timestamp("2018-07-31")
df = df[(df["Datetime"] >= start_date) & (df["Datetime"] <= end_date)]

# Select relevant columns
columns_to_use = ["Global_active_power", "Global_reactive_power", "Voltage", "Global_intensity",
                  "Sub_metering_1", "Sub_metering_2", "Sub_metering_3"]
df = df[columns_to_use + ["Datetime"]]

# Resample to minute-wise data
df_minute = df.resample('T', on="Datetime").mean()

# Select a sample of 1000 minutes
df_sample = df_minute.sample(n=1000, random_state=42)

# Handle missing values
df_sample[columns_to_use] = df_sample[columns_to_use].fillna(df_sample.mean())

# Preprocess the data
scaler = MinMaxScaler(feature_range=(0, 1))
scaled_data = scaler.fit_transform(df_sample[columns_to_use].values)

# Split data into input and output
window_size = 24  # Number of time steps to look back
X, y = [], []
for i in range(len(scaled_data) - window_size):
    X.append(scaled_data[i:i+window_size])
    y.append(scaled_data[i+window_size])
X = np.array(X)
y = np.array(y)

# Split the data into training and testing sets
X_train, X_test, y_train, y_test = train_test_split(X, y, test_size=0.4, random_state=42)

# Build the model
model = Sequential()
model.add(Conv1D(filters=64, kernel_size=3, activation="relu", input_shape=(window_size, X_train.shape[2])))
model.add(MaxPooling1D(pool_size=2))
model.add(Dropout(0.2))
model.add(Bidirectional(LSTM(128, return_sequences=True)))
model.add(LSTM(128))
model.add(Dense(y_train.shape[1]))

# Compile the model
model.compile(optimizer="adam", loss="mse")

# Define early stopping callback
early_stopping = EarlyStopping(monitor='val_loss', patience=10, restore_best_weights=True)

# Train the model with early stopping
history = model.fit(X_train, y_train, epochs=100, batch_size=32, validation_data=(X_test, y_test), callbacks=[early_stopping], verbose=1)

# Make predictions
y_pred = model.predict(X_test)

# Invert scaling
y_pred = scaler.inverse_transform(y_pred)
y_test = scaler.inverse_transform(y_test)

# Calculate evaluation metrics
mse = mean_squared_error(y_test, y_pred)
rmse = np.sqrt(mse)
mape = np.mean(np.abs((y_test - y_pred) / y_test)) * 100
mad = np.mean(np.abs(y_test - y_pred))
mae = mean_absolute_error(y_test, y_pred)

# Print evaluation metrics
print("Mean Squared Error (MSE):", mse)
print("Root Mean Squared Error (RMSE):", rmse)
print("Mean Absolute Percentage Error (MAPE):", mape)
print("Mean Absolute Deviation (MAD):", mad)
print("Mean Absolute Error (MAE):", mae)

# Visualization of Predictions vs Actual
results = pd.DataFrame({'Actual': y_test.flatten(), 'Predicted': y_pred.flatten()})

plt.figure(figsize=(12, 6))
plt.plot(results['Actual'], label='Actual', color='blue')
plt.plot(results['Predicted'], label='Predicted', color='red')
plt.xlabel('Time Steps')
plt.ylabel('Global Active Power')
plt.title('Actual vs Predicted Global Active Power')
plt.legend()
plt.show()

# Correlation Matrix
correlation_matrix = df_sample[columns_to_use].corr()
plt.figure(figsize=(10, 8))
sns.heatmap(correlation_matrix, annot=True, cmap='coolwarm', fmt='.2f')
plt.title('Correlation Matrix of Features')
plt.show()

# Feature Importance using Random Forest
rf = RandomForestRegressor(n_estimators=100, random_state=42)
rf.fit(X_train.reshape(X_train.shape[0], -1), y_train.reshape(y_train.shape[0], -1))
importance = rf.feature_importances_

# Feature Importance Ranking
feature_importance_df = pd.DataFrame({
    'Feature': columns_to_use * window_size,  # Repeat columns for the time steps in the window
    'Importance': importance
}).sort_values(by='Importance', ascending=False)

plt.figure(figsize=(10, 6))
sns.barplot(x='Importance', y='Feature', data=feature_importance_df.head(10))  # Top 10 features
plt.title('Feature Importance Ranking')
plt.show()

# Training Loss Over Epochs
plt.figure(figsize=(12, 6))
plt.plot(history.history['loss'], label='Training Loss')
plt.plot(history.history['val_loss'], label='Validation Loss')
plt.title('Model Loss Over Epochs')
plt.xlabel('Epochs')
plt.ylabel('Loss (Mean Squared Error)')
plt.legend()
plt.show()


# %% [markdown]
Hourly

# %% [code]
import pandas as pd
import numpy as np
from sklearn.preprocessing import MinMaxScaler
from sklearn.model_selection import train_test_split
from sklearn.metrics import mean_squared_error, mean_absolute_error
from keras.models import Sequential
from keras.layers import LSTM, Bidirectional, Conv1D, MaxPooling1D, Dense, Dropout
import matplotlib.pyplot as plt
import seaborn as sns
from sklearn.ensemble import RandomForestRegressor
from keras.callbacks import EarlyStopping

# Read the dataset
df = pd.read_csv("drive/My Drive/Colab Notebooks/household_power_consumption1.csv", sep=",", header=None)

# Extract column names from the first row
columns = df.iloc[0].tolist()

# Update column names
df.columns = columns

# Remove the first row (column names)
df = df[1:]

# Convert Date and Time columns to datetime
df["Datetime"] = pd.to_datetime(df["Date"] + " " + df["Time"], format="%y-%m-%d %H:%M:%S")

# Filter data for the desired time range (March 2018 to July 2018)
start_date = pd.Timestamp("2018-03-01")
end_date = pd.Timestamp("2018-07-31")
df = df[(df["Datetime"] >= start_date) & (df["Datetime"] <= end_date)]

# Select relevant columns
columns_to_use = ["Global_active_power", "Global_reactive_power", "Voltage", "Global_intensity",
                  "Sub_metering_1", "Sub_metering_2", "Sub_metering_3"]
df = df[columns_to_use + ["Datetime"]]

# Resample data to hourly intervals
df_hourly = df.resample('H', on="Datetime").mean()

# Preprocess the data and handle missing values
df_hourly[columns_to_use] = df_hourly[columns_to_use].fillna(df_hourly.mean())

# Preprocess the data
scaler = MinMaxScaler(feature_range=(0, 1))
scaled_data = scaler.fit_transform(df_hourly[columns_to_use].values)

# Define window size for hourly analysis
window_size = 24  # Number of time steps to look back (e.g., previous 24 hours)
X, y = [], []
for i in range(len(scaled_data) - window_size):
    X.append(scaled_data[i:i + window_size])
    y.append(scaled_data[i + window_size])
X = np.array(X)
y = np.array(y)

# Split the data into training and testing sets
X_train, X_test, y_train, y_test = train_test_split(X, y, test_size=0.4, random_state=42)

# Build the model
model = Sequential()
model.add(Conv1D(filters=64, kernel_size=3, activation="relu", input_shape=(window_size, X_train.shape[2])))
model.add(MaxPooling1D(pool_size=2))
model.add(Dropout(0.2))
model.add(Bidirectional(LSTM(128, return_sequences=True)))
model.add(LSTM(128))
model.add(Dense(y_train.shape[1]))

# Compile the model
model.compile(optimizer="adam", loss="mse")

# Define early stopping callback
early_stopping = EarlyStopping(monitor='val_loss', patience=10, restore_best_weights=True)

# Train the model with early stopping
history = model.fit(X_train, y_train, epochs=100, batch_size=32, validation_data=(X_test, y_test), callbacks=[early_stopping], verbose=1)

# Make predictions
y_pred = model.predict(X_test)

# Invert scaling
y_pred = scaler.inverse_transform(y_pred)
y_test = scaler.inverse_transform(y_test)

# Calculate evaluation metrics
mse = mean_squared_error(y_test, y_pred)
rmse = np.sqrt(mse)
mape = np.mean(np.abs((y_test - y_pred) / y_test)) * 100
mad = np.mean(np.abs(y_test - y_pred))
mae = mean_absolute_error(y_test, y_pred)

# Print evaluation metrics
print("Mean Squared Error (MSE):", mse)
print("Root Mean Squared Error (RMSE):", rmse)
print("Mean Absolute Percentage Error (MAPE):", mape)
print("Mean Absolute Deviation (MAD):", mad)
print("Mean Absolute Error (MAE):", mae)

# Visualization of Predictions vs Actual
results = pd.DataFrame({'Actual': y_test.flatten(), 'Predicted': y_pred.flatten()})

plt.figure(figsize=(12, 6))
plt.plot(results['Actual'], label='Actual', color='blue')
plt.plot(results['Predicted'], label='Predicted', color='red')
plt.xlabel('Time Steps')
plt.ylabel('Global Active Power')
plt.title('Actual vs Predicted Global Active Power (Hourly Data)')
plt.legend()
plt.show()

# Correlation Matrix
correlation_matrix = df_hourly[columns_to_use].corr()
plt.figure(figsize=(10, 8))
sns.heatmap(correlation_matrix, annot=True, cmap='coolwarm', fmt='.2f')
plt.title('Correlation Matrix of Features (Hourly Data)')
plt.show()

# Feature Importance using Random Forest
rf = RandomForestRegressor(n_estimators=100, random_state=42)
rf.fit(X_train.reshape(X_train.shape[0], -1), y_train.reshape(y_train.shape[0], -1))
importance = rf.feature_importances_

# Feature Importance Ranking
feature_importance_df = pd.DataFrame({
    'Feature': columns_to_use * window_size,  # Repeat columns for the time steps in the window
    'Importance': importance
}).sort_values(by='Importance', ascending=False)

plt.figure(figsize=(10, 6))
sns.barplot(x='Importance', y='Feature', data=feature_importance_df.head(10))  # Top 10 features
plt.title('Feature Importance Ranking (Hourly Data)')
plt.show()

# Training Loss Over Epochs
plt.figure(figsize=(12, 6))
plt.plot(history.history['loss'], label='Training Loss')
plt.plot(history.history['val_loss'], label='Validation Loss')
plt.title('Model Loss Over Epochs (Hourly Data)')
plt.xlabel('Epochs')
plt.ylabel('Loss (Mean Squared Error)')
plt.legend()
plt.show()


# %% [markdown]
Daily

# %% [code]
import pandas as pd
import numpy as np
from sklearn.preprocessing import MinMaxScaler
from sklearn.model_selection import train_test_split
from sklearn.metrics import mean_squared_error, mean_absolute_error
from keras.models import Sequential
from keras.layers import LSTM, Bidirectional, Conv1D, MaxPooling1D, Dense, Dropout
import matplotlib.pyplot as plt
import seaborn as sns
from sklearn.ensemble import RandomForestRegressor
from keras.callbacks import EarlyStopping

# Read the dataset
df = pd.read_csv("drive/My Drive/Colab Notebooks/household_power_consumption1.csv", sep=",", header=None)

# Extract column names from the first row
columns = df.iloc[0].tolist()

# Update column names
df.columns = columns

# Remove the first row (column names)
df = df[1:]

# Convert Date and Time columns to datetime
df["Datetime"] = pd.to_datetime(df["Date"] + " " + df["Time"], format="%y-%m-%d %H:%M:%S")

# Filter data for the desired time range (March 2018 to July 2018)
start_date = pd.Timestamp("2018-03-01")
end_date = pd.Timestamp("2018-07-31")
df = df[(df["Datetime"] >= start_date) & (df["Datetime"] <= end_date)]

# Select relevant columns
columns_to_use = ["Global_active_power", "Global_reactive_power", "Voltage", "Global_intensity",
                  "Sub_metering_1", "Sub_metering_2", "Sub_metering_3"]
df = df[columns_to_use + ["Datetime"]]

# Resample data to daily intervals
df_daily = df.resample('D', on="Datetime").mean()

# Preprocess the data and handle missing values
df_daily[columns_to_use] = df_daily[columns_to_use].fillna(df_daily.mean())

# Preprocess the data
scaler = MinMaxScaler(feature_range=(0, 1))
scaled_data = scaler.fit_transform(df_daily[columns_to_use].values)

# Define window size for daily analysis
window_size = 7  # Number of days to look back (e.g., previous 7 days)
X, y = [], []
for i in range(len(scaled_data) - window_size):
    X.append(scaled_data[i:i + window_size])
    y.append(scaled_data[i + window_size])
X = np.array(X)
y = np.array(y)

# Split the data into training and testing sets
X_train, X_test, y_train, y_test = train_test_split(X, y, test_size=0.4, random_state=42)

# Build the model
model = Sequential()
model.add(Conv1D(filters=64, kernel_size=3, activation="relu", input_shape=(window_size, X_train.shape[2])))
model.add(MaxPooling1D(pool_size=2))
model.add(Dropout(0.2))
model.add(Bidirectional(LSTM(128, return_sequences=True)))
model.add(LSTM(128))
model.add(Dense(y_train.shape[1]))

# Compile the model
model.compile(optimizer="adam", loss="mse")

# Define early stopping callback
early_stopping = EarlyStopping(monitor='val_loss', patience=10, restore_best_weights=True)

# Train the model with early stopping
history = model.fit(X_train, y_train, epochs=100, batch_size=32, validation_data=(X_test, y_test), callbacks=[early_stopping], verbose=1)

# Make predictions
y_pred = model.predict(X_test)

# Invert scaling
y_pred = scaler.inverse_transform(y_pred)
y_test = scaler.inverse_transform(y_test)

# Calculate evaluation metrics
mse = mean_squared_error(y_test, y_pred)
rmse = np.sqrt(mse)
mape = np.mean(np.abs((y_test - y_pred) / y_test)) * 100
mad = np.mean(np.abs(y_test - y_pred))
mae = mean_absolute_error(y_test, y_pred)

# Print evaluation metrics
print("Mean Squared Error (MSE):", mse)
print("Root Mean Squared Error (RMSE):", rmse)
print("Mean Absolute Percentage Error (MAPE):", mape)
print("Mean Absolute Deviation (MAD):", mad)
print("Mean Absolute Error (MAE):", mae)

# Visualization of Predictions vs Actual
results = pd.DataFrame({'Actual': y_test.flatten(), 'Predicted': y_pred.flatten()})

plt.figure(figsize=(12, 6))
plt.plot(results['Actual'], label='Actual', color='blue')
plt.plot(results['Predicted'], label='Predicted', color='red')
plt.xlabel('Time Steps')
plt.ylabel('Global Active Power')
plt.title('Actual vs Predicted Global Active Power (Daily Data)')
plt.legend()
plt.show()

# Correlation Matrix
correlation_matrix = df_daily[columns_to_use].corr()
plt.figure(figsize=(10, 8))
sns.heatmap(correlation_matrix, annot=True, cmap='coolwarm', fmt='.2f')
plt.title('Correlation Matrix of Features (Daily Data)')
plt.show()

# Feature Importance using Random Forest
rf = RandomForestRegressor(n_estimators=100, random_state=42)
rf.fit(X_train.reshape(X_train.shape[0], -1), y_train.reshape(y_train.shape[0], -1))
importance = rf.feature_importances_

# Feature Importance Ranking
feature_importance_df = pd.DataFrame({
    'Feature': columns_to_use * window_size,  # Repeat columns for the time steps in the window
    'Importance': importance
}).sort_values(by='Importance', ascending=False)

plt.figure(figsize=(10, 6))
sns.barplot(x='Importance', y='Feature', data=feature_importance_df.head(10))  # Top 10 features
plt.title('Feature Importance Ranking (Daily Data)')
plt.show()

# Training Loss Over Epochs
plt.figure(figsize=(12, 6))
plt.plot(history.history['loss'], label='Training Loss')
plt.plot(history.history['val_loss'], label='Validation Loss')
plt.title('Model Loss Over Epochs (Daily Data)')
plt.xlabel('Epochs')
plt.ylabel('Loss (Mean Squared Error)')
plt.legend()
plt.show()


# %% [markdown]
Weekly

# %% [code]
import pandas as pd
import numpy as np
from sklearn.preprocessing import MinMaxScaler
from sklearn.model_selection import train_test_split
from sklearn.metrics import mean_squared_error, mean_absolute_error
from keras.models import Sequential
from keras.layers import LSTM, Bidirectional, Conv1D, MaxPooling1D, Dense, Dropout
import matplotlib.pyplot as plt
import seaborn as sns
from sklearn.ensemble import RandomForestRegressor
from keras.callbacks import EarlyStopping

# Read the dataset
df = pd.read_csv("drive/My Drive/Colab Notebooks/household_power_consumption1.csv", sep=",", header=None)

# Extract column names from the first row
columns = df.iloc[0].tolist()

# Update column names
df.columns = columns

# Remove the first row (column names)
df = df[1:]

# Convert Date and Time columns to datetime
df["Datetime"] = pd.to_datetime(df["Date"] + " " + df["Time"], format="%y-%m-%d %H:%M:%S")

# Filter data for the desired time range (March 2018 to July 2018)
start_date = pd.Timestamp("2018-03-01")
end_date = pd.Timestamp("2018-07-31")
df = df[(df["Datetime"] >= start_date) & (df["Datetime"] <= end_date)]

# Select relevant columns
columns_to_use = ["Global_active_power", "Global_reactive_power", "Voltage", "Global_intensity",
                  "Sub_metering_1", "Sub_metering_2", "Sub_metering_3"]
df = df[columns_to_use + ["Datetime"]]

# Resample data to weekly intervals
df_weekly = df.resample('W', on="Datetime").mean()

# Preprocess the data and handle missing values
df_weekly[columns_to_use] = df_weekly[columns_to_use].fillna(df_weekly.mean())

# Preprocess the data
scaler = MinMaxScaler(feature_range=(0, 1))
scaled_data = scaler.fit_transform(df_weekly[columns_to_use].values)

# Define window size for weekly analysis
window_size = 4  # Number of weeks to look back (e.g., previous 4 weeks)
X, y = [], []
for i in range(len(scaled_data) - window_size):
    X.append(scaled_data[i:i + window_size])
    y.append(scaled_data[i + window_size])
X = np.array(X)
y = np.array(y)

# Split the data into training and testing sets
X_train, X_test, y_train, y_test = train_test_split(X, y, test_size=0.4, random_state=42)

# Build the model
model = Sequential()
model.add(Conv1D(filters=64, kernel_size=3, activation="relu", input_shape=(window_size, X_train.shape[2])))
model.add(MaxPooling1D(pool_size=2))
model.add(Dropout(0.2))
model.add(Bidirectional(LSTM(128, return_sequences=True)))
model.add(LSTM(128))
model.add(Dense(y_train.shape[1]))

# Compile the model
model.compile(optimizer="adam", loss="mse")

# Define early stopping callback
early_stopping = EarlyStopping(monitor='val_loss', patience=10, restore_best_weights=True)

# Train the model with early stopping
history = model.fit(X_train, y_train, epochs=100, batch_size=32, validation_data=(X_test, y_test), callbacks=[early_stopping], verbose=1)

# Make predictions
y_pred = model.predict(X_test)

# Invert scaling
y_pred = scaler.inverse_transform(y_pred)
y_test = scaler.inverse_transform(y_test)

# Calculate evaluation metrics
mse = mean_squared_error(y_test, y_pred)
rmse = np.sqrt(mse)
mape = np.mean(np.abs((y_test - y_pred) / y_test)) * 100
mad = np.mean(np.abs(y_test - y_pred))
mae = mean_absolute_error(y_test, y_pred)

# Print evaluation metrics
print("Mean Squared Error (MSE):", mse)
print("Root Mean Squared Error (RMSE):", rmse)
print("Mean Absolute Percentage Error (MAPE):", mape)
print("Mean Absolute Deviation (MAD):", mad)
print("Mean Absolute Error (MAE):", mae)

# Visualization of Predictions vs Actual
results = pd.DataFrame({'Actual': y_test.flatten(), 'Predicted': y_pred.flatten()})

plt.figure(figsize=(12, 6))
plt.plot(results['Actual'], label='Actual', color='blue')
plt.plot(results['Predicted'], label='Predicted', color='red')
plt.xlabel('Time Steps')
plt.ylabel('Global Active Power')
plt.title('Actual vs Predicted Global Active Power (Weekly Data)')
plt.legend()
plt.show()

# Correlation Matrix
correlation_matrix = df_weekly[columns_to_use].corr()
plt.figure(figsize=(10, 8))
sns.heatmap(correlation_matrix, annot=True, cmap='coolwarm', fmt='.2f')
plt.title('Correlation Matrix of Features (Weekly Data)')
plt.show()

# Feature Importance using Random Forest
rf = RandomForestRegressor(n_estimators=100, random_state=42)
rf.fit(X_train.reshape(X_train.shape[0], -1), y_train.reshape(y_train.shape[0], -1))
importance = rf.feature_importances_

# Feature Importance Ranking
feature_importance_df = pd.DataFrame({
    'Feature': columns_to_use * window_size,  # Repeat columns for the time steps in the window
    'Importance': importance
}).sort_values(by='Importance', ascending=False)

plt.figure(figsize=(10, 6))
sns.barplot(x='Importance', y='Feature', data=feature_importance_df.head(10))  # Top 10 features
plt.title('Feature Importance Ranking (Weekly Data)')
plt.show()

# Training Loss Over Epochs
plt.figure(figsize=(12, 6))
plt.plot(history.history['loss'], label='Training Loss')
plt.plot(history.history['val_loss'], label='Validation Loss')
plt.title('Model Loss Over Epochs (Weekly Data)')
plt.xlabel('Epochs')
plt.ylabel('Loss (Mean Squared Error)')
plt.legend()
plt.show()
